# Supplementary material for: Buttock Augmentation with Ultrasonic Liposuction and Ultrasound-Guided Fat Grafting: A Retrospective Analysis Based on 185 Patients
Source: J Clin Med. 2024 Mar 7;13(6):1526. doi: 10.3390/jcm13061526 (PMC10970832; doi:10.3390/jcm13061526)
Supplement: Supplementary file 1 [file jcm-13-01526-s001.zip]

Archive with 2 entries (1 files):
- jcm-2887331-supplementary/
- jcm-2887331-supplementary/Video S1.mp4
